# Supplementary material for: SCINOBO: a novel system classifying scholarly communication in a dynamically constructed hierarchical Field-of-Science taxonomy
Source: Front Res Metr Anal. 2023 May 4;8:1149834. doi: 10.3389/frma.2023.1149834 (PMC10192702; doi:10.3389/frma.2023.1149834)
Supplement: Supplementary file 1 [file Table_1.XLSX]

## Sheet: Sheet1
Word
case study
overview
interest
survey
step
cost
publisher's
future research
recent
analysis
future
impact
goal
co
file
product
supplementary material
future work
project
scope
new
comprehensive
research
introduction
consent
case
acknowledgement
study
update
background
method
publisher
challenge
amount
model
review
view
supplementary
different
approach
key
classic
discussion
status
et
creation
author
trend
additional
funding
outlook
work
each
job
general
present
potential
approval
literature
definition
al
conclusion
description
application
