# Supplementary material for: SCINOBO: a novel system classifying scholarly communication in a dynamically constructed hierarchical Field-of-Science taxonomy
Source: Front Res Metr Anal. 2023 May 4;8:1149834. doi: 10.3389/frma.2023.1149834 (PMC10192702; doi:10.3389/frma.2023.1149834)
Supplement: Supplementary file 2 [file Table_2.XLSX]

## Sheet: Sheet1
Level 3 FoS	freq
developmental biology	37710
neurology & neurosurgery	7967
oncology & carcinogenesis	3942
business & management	3681
evolutionary biology	3433
general & internal medicine	3415
artificial intelligence & image processing	3215
cardiovascular system & hematology	2892
environmental sciences	2853
microbiology	2406
immunology	2336
nanoscience & nanotechnology	2138
geochemistry & geophysics	1727
meteorology & atmospheric sciences	1683
general chemistry	1301
education	1142
marine biology & hydrobiology	1055
psychiatry	1018
energy	977
political science & public administration	931
arthritis & rheumatology	906
archaeology	782
agronomy & agriculture	779
pediatrics	761
nuclear & particles physics	751
economics	741
experimental psychology	728
astronomy & astrophysics	655
social psychology	642
obstetrics & reproductive medicine	636
sport sciences	628
gastroenterology & hepatology	578
analytical chemistry	547
anesthesiology	538
paleontology	509
developmental & child psychology	469
dermatology & venereal diseases	460
endocrinology & metabolism	454
ophthalmology & optometry	452
geology	440
organic chemistry	403
pharmacology & pharmacy	394
criminology	393
plant biology & botany	390
tropical medicine	389
marketing	372
food science	359
general physics	339
orthopedics	335
urban & regional planning	309
nuclear medicine & medical imaging	307
applied physics	302
information systems	277
operations research	260
veterinary sciences	253
dentistry	251
networking & telecommunications	247
chemical physics	223
fluids & plasmas	222
biotechnology	209
philosophy	205
clinical psychology	190
entomology	190
mycology & parasitology	186
industrial engineering & automation	185
surgery	185
mechanical engineering & transports	181
urology & nephrology	174
software engineering	166
geological & geomatics engineering	152
nutrition & dietetics	147
environmental engineering	144
languages & linguistics	142
respiratory system	117
optics	116
physiology	108
finance	104
chemical engineering	99
medicinal & biomolecular chemistry	98
applied mathematics	94
otorhinolaryngology	94
public health	93
dairy & animal science	92
emergency & critical care medicine	90
substance abuse	88
sociology	86
general mathematics	83
acoustics	73
legal & forensic medicine	70
international relations	68
civil engineering	68
fisheries	67
logistics & transportation	66
statistics & probability	66
behavioral science & comparative psychology	64
ecology	62
bioinformatics	58
anthropology	56
communication & media studies	56
mining & metallurgy	55
human factors	52
information & library sciences	50
forestry	50
materials	48
history	46
history of science, technology & medicine	42
science studies	42
law	40
geography	40
accounting	40
building & construction	37
strategic, defence & security studies	36
biomedical engineering	33
family studies	32
sport, leisure & tourism	29
inorganic & nuclear chemistry	27
applied ethics	27
genetics & heredity	26
environmental & occupational health	20
gender studies	20
electrical & electronic engineering	20
agricultural economics & policy	16
industrial relations	16
ornithology	13
rehabilitation	13
computation theory & mathematics	13
cultural studies	12
zoology	11
literary studies	11
numerical & computational mathematics	10
health policy & services	10
social sciences methods	10
computer hardware & architecture	9
religions & theology	7
design practice & management	7
gerontology	7
biochemistry & molecular biology	7
development studies	6
nursing	6
general psychology & cognitive sciences	5
speech-language pathology & audiology	5
medical informatics	4
toxicology	4
general clinical medicine	4
social work	4
aerospace & aeronautics	3
polymers	3
classics	3
psychoanalysis	3
physical chemistry	2
econometrics	1
complementary & alternative medicine	1
virology	1
biophysics	1
anatomy & morphology	1
history of social sciences	1
geriatrics	1
optoelectronics & photonics	1
