# Supplementary material for: SCINOBO: a novel system classifying scholarly communication in a dynamically constructed hierarchical Field-of-Science taxonomy
Source: Front Res Metr Anal. 2023 May 4;8:1149834. doi: 10.3389/frma.2023.1149834 (PMC10192702; doi:10.3389/frma.2023.1149834)
Supplement: Supplementary file 3 [file Table_3.XLSX]

## Sheet: Sheet1
	L4_ID	WIKI-ASSIGNED_NAME	GPT-3 Assigned Name
0	L4_artificial intelligence & image_4	Applications of computer vision/Computer vision/Image processing	computer vision
1	L4_artificial intelligence & image_0	Mathematical optimization/Evolutionary algorithms	evolutionary computation
2	L4_artificial intelligence & image_9	Natural language processing/Computational linguistics	computational natural language processing
3	L4_artificial intelligence & image_12	Medical monitoring/Telehealth	Medical AI
4	L4_artificial intelligence & image_5	Biometrics/Authentication methods	computer vision
5	L4_artificial intelligence & image_8	Evolutionary algorithms/Cybernetics/Mathematical optimization	evolutionary computation
6	L4_artificial intelligence & image_2	Fuzzy logic/Artificial neural networks/Computational neuroscience	machine learning for medical image classification
7	L4_artificial intelligence & image_1	Machine learning/Social Info Processing	Machine learning for event recognition.
