# Supplementary material for: SCINOBO: a novel system classifying scholarly communication in a dynamically constructed hierarchical Field-of-Science taxonomy
Source: Front Res Metr Anal. 2023 May 4;8:1149834. doi: 10.3389/frma.2023.1149834 (PMC10192702; doi:10.3389/frma.2023.1149834)
Supplement: Supplementary file 5 [file Table_5.XLSX]

## Sheet: Sheet1
	L4_ID	WIKI-ASSIGNED_NAME	GPT-3 - Assigned name	Comments
0	L4_energy_11	Energy policy/Renewable energy commercialization/Renewable energy	renewable energy technology
1	L4_energy_10	Biomass/Biofuels/Bioenergy	biomass energy
2	L4_energy_3	Biomass/Biofuels/Bioenergy	biomass energy
3	L4_energy_7	Heat transfer/Heat exchangers	Thermal energy systems
4	L4_energy_1	Fuel cells	Fuel cells
5	L4_energy_0	Electric power distribution/Electrical grid/Distributed generation	Energy Systems Engineering
6	L4_energy_6	Concrete/Building materials	Sustainable concrete structures
7	L4_energy_9	Ethanol fuel/Engine fuel system technology/Emission standards	Fuel and emissions research
8	L4_energy_4	Catalysis	Catalytic energy conversion	Does not have Level 5s, due to lack of publications
9	L4_energy_15	Coal/Environmental impact of the coal industry	energy economics
10	L4_energy_8	Climate change policy/Ethanol fuel	low carbon energy
