# Supplementary material for: SCINOBO: a novel system classifying scholarly communication in a dynamically constructed hierarchical Field-of-Science taxonomy
Source: Front Res Metr Anal. 2023 May 4;8:1149834. doi: 10.3389/frma.2023.1149834 (PMC10192702; doi:10.3389/frma.2023.1149834)
Supplement: Supplementary file 6 [file Table_6.XLSX]

## Sheet: Sheet1
Level 5 Assigned Name	Level 5 IDs	Level 5 Topics	Level 4
diesel engine efficiency	L4_energy_9_36	['0 --> engine/combustion/fuel/injection/diesel/efficiency/high/thermal/condition/thermal efficiency']	ethanol fuel/engine fuel system technology/emission standards
combustion science	L4_energy_9_21/L4_energy_9_32	['0 --> laminar/fuel/burn/laminar burn/velocity/flame/temperature/burn velocity/laminar burn velocity/pressure', '1 --> flame/kernel/turbulent/flame kernel/effect/velocity/burn/laminar/turbulence/burn velocity']	ethanol fuel/engine fuel system technology/emission standards
fuel injection technology	L4_energy_9_67	['0 --> spray/gasoline/angle/diesel/method/film/pressure/fuel/injection/structure']	ethanol fuel/engine fuel system technology/emission standards
thermal energy engineering	L4_energy_8_105/L4_energy_8_0/L4_energy_8_77	['0 --> flow/heat/flux/heat flux/critical heat flux/critical heat/critical/water/low/10', '1 --> heat/condensation/transfer/flow/steam/thermal/heat transfer/reactor/tube/effect', '2 --> flow/heat/reactor/condition/transfer/thermal/code/heat transfer/result/motion']	climate change policy/ethanol fuel
internal combustion engine emissions reduction	L4_energy_9_13	['0 --> water/injection/water injection/engine/spray/emission/combustion/effect/gasoline/port']	ethanol fuel/engine fuel system technology/emission standards
diesel fuel injection	L4_energy_9_0	['0 --> spray/fuel/high/injection/diesel/pressure/liquid/plume/engine/droplet']	ethanol fuel/engine fuel system technology/emission standards
internal combustion engine technology	L4_energy_9_8/L4_energy_9_59/L4_energy_9_52/L4_energy_9_30/L4_energy_9_18/L4_energy_9_20/L4_energy_9_4	['0 --> chamber/pre/combustion/ignition/pre chamber/jet/engine/turbulent/fuel/jet ignition', '1 --> fuel/compression/engine/ignition/combustion/injection/compression ignition/thermal/low/temperature', '2 --> combustion/fuel/low/gasoline/ignition/temperature/stratification/engine/reactivity/compression', '3 --> soot/combustion/engine/particle/fuel/ppc/diesel/transition/hcci/ci', '4 --> knock/engin…	ethanol fuel/engine fuel system technology/emission standards
diesel filtration	L4_energy_9_7	['0 --> filter/particulate/particulate filter/diesel/ash/soot/filtration/diesel particulate/diesel particulate filter/engine']	ethanol fuel/engine fuel system technology/emission standards
diesel engine technology	L4_energy_9_19/L4_energy_9_14	['0 --> combustion/fuel/flame/engine/ignition/high/spray/mechanism/injection/diesel', '1 --> engine/diesel/injection/diesel engine/fuel/spray/combustion/emission/ignition/nox']	ethanol fuel/engine fuel system technology/emission standards
combustion engineering	L4_energy_9_33/L4_energy_9_26/L4_energy_9_17/L4_energy_9_9	['0 --> fuel/combustion/engine/mechanism/ignition/surrogate/flame/high/reaction/soot', '1 --> soot/flame/fuel/formation/effect/combustion/engine/temperature/high/injection', '2 --> temperature/ignition/spray/flame/fuel/mixture/high/heptane/engine/low', '3 --> control/reactivity control compression/compression ignition/reactivity control/control compression ignition/control compression/compression…	ethanol fuel/engine fuel system technology/emission standards
diesel engine emission control	L4_energy_9_1	['0 --> engine/combustion/emission/control/pressure/cylinder/injection/diesel/base/nox']	ethanol fuel/engine fuel system technology/emission standards
rotodynamic energy systems	L4_energy_9_66	['0 --> stall/compressor/centrifugal/centrifugal compressor/flow/diffuser/loss/pressure/surge/rotate']	ethanol fuel/engine fuel system technology/emission standards
combustion engine technology	L4_energy_9_5	['0 --> combustion/spray/flame/simulation/engine/ignition/chemistry/mechanism/diesel/condition']	ethanol fuel/engine fuel system technology/emission standards
renewable energy conversion	L4_energy_0_100	['0 --> voltage/power/control/propose/inverter/converter/dc/pv/grid/source']	electric power distribution/electrical grid/distributed generation
electric power systems	L4_energy_0_37/L4_energy_0_60	['0 --> power/control/voltage/propose/grid/dc/base/controller/phase/dynamic', '1 --> power/ac/dc/control/voltage/flow/power flow/propose/ac dc/base']	electric power distribution/electrical grid/distributed generation
electric power transmission and distribution	L4_energy_0_38/L4_energy_0_45/L4_energy_0_2/L4_energy_0_5	['0 --> capacity/distribution/network/pv/voltage/power/transmission/hosting capacity/hosting/distribute', '1 --> lightning/line/voltage/arrester/distribution/overvoltage/overhead/transmission/tower/result', '2 --> power/voltage/control/network/device/propose/fact/distribution/transmission/stability', '3 --> line/power/transmission/rating/thermal/conductor/dynamic/weather/network/overhead']	electric power distribution/electrical grid/distributed generation
electric power engineering	L4_energy_0_42	['0 --> cable/thermal/temperature/power/line/voltage/high/result/paper/current']	electric power distribution/electrical grid/distributed generation
power control	L4_energy_0_44	['0 --> power/propose/base/oscillation/control/controller/damp/frequency/area/time']	electric power distribution/electrical grid/distributed generation
power systems engineering	L4_energy_0_4/L4_energy_0_79	['0 --> power/stability/propose/base/voltage/datum/system/transient/measurement/time', '1 --> power/harmonic/voltage/propose/algorithm/current/frequency/base/signal/system']	electric power distribution/electrical grid/distributed generation
power system analysis	L4_energy_0_22/L4_energy_0_48	['0 --> power/flow/power flow/distribution/problem/voltage/propose/network/optimal/optimal power', '1 --> power/flow/propose/power flow/base/load/distribution/uncertainty/probabilistic/system']	electric power distribution/electrical grid/distributed generation
wind energy	L4_energy_0_28/L4_energy_0_0	['0 --> wind/base/control/farm/wind farm/dfig/power/generator/propose/grid', '1 --> power/control/controller/frequency/propose/base/load/energy/algorithm/wind']	electric power distribution/electrical grid/distributed generation
smart grid control systems	L4_energy_0_58	['0 --> energy/power/system/smart/simulation/grid/communication/test/time/control']	electric power distribution/electrical grid/distributed generation
power electronics	L4_energy_0_3/L4_energy_0_71/L4_energy_0_30/L4_energy_0_12/L4_energy_0_25	['0 --> converter/voltage/dc/high/gain/switch/propose/voltage gain/dc dc/inductor', '1 --> power/filter/harmonic/power filter/base/control/frequency/current/active/propose', '2 --> power/control/voltage/converter/ac/grid/matrix converter/propose/matrix/current', '3 --> grid/filter/lcl/control/current/inverter/lcl filter/controller/design/connect', '4 --> capacitor/voltage/switch/propose/switch ca…	electric power distribution/electrical grid/distributed generation
natural gas systems	L4_energy_0_70	['0 --> gas/power/energy/propose/network/natural/natural gas/system/electricity/flow']	electric power distribution/electrical grid/distributed generation
power quality measurement	L4_energy_0_54	['0 --> frequency/power/voltage/emission/supraharmonic/measurement/distortion/high/khz/grid']	electric power distribution/electrical grid/distributed generation
microgrid power sharing and control	L4_energy_0_50	['0 --> control/power/microgrid/droop/sharing/propose/voltage/base/power sharing/distribute']	electric power distribution/electrical grid/distributed generation
energy storage systems	L4_energy_0_33/L4_energy_0_16/L4_energy_0_34/L4_energy_0_20	['0 --> storage/energy/battery/energy storage/frequency/power/control/propose/system/bess', '1 --> power/energy/propose/storage/control/energy storage/base/battery/grid/voltage', '2 --> energy/storage/energy storage/battery/market/power/system/optimal/bess/solar', '3 --> energy/storage/charge/battery/energy storage/power/electric/evs/vehicle/pv']	electric power distribution/electrical grid/distributed generation
microgrid coordination and protection	L4_energy_0_19	['0 --> fault/protection/relay/propose/power/base/current/microgrid/coordination/network']	electric power distribution/electrical grid/distributed generation
wind power generation	L4_energy_0_39	['0 --> power/wind/propose/ramp/wind power/energy/base/reserve/market/generation']	electric power distribution/electrical grid/distributed generation
power system synchronization	L4_energy_0_36	['0 --> frequency/pll/phase/grid/propose/fll/base/loop/signal/synchronization']	electric power distribution/electrical grid/distributed generation
power network state estimation	L4_energy_0_21	['0 --> state/estimation/distribution/measurement/propose/power/network/state estimation/datum/base']	electric power distribution/electrical grid/distributed generation
renewable energy grid control	L4_energy_0_75	['0 --> control/power/grid/dc/propose/wind/voltage/energy/base/controller']	electric power distribution/electrical grid/distributed generation
energy forecasting	L4_energy_0_23	['0 --> load/power/propose/base/energy/forecasting/network/datum/time/grid']	electric power distribution/electrical grid/distributed generation
microgrid energy management	L4_energy_0_78	['0 --> power/control/load/voltage/propose/grid/inverter/microgrid/shed/load shed']	electric power distribution/electrical grid/distributed generation
microgrid control	L4_energy_0_84	['0 --> power/dc/control/energy/propose/microgrid/base/voltage/grid/load']	electric power distribution/electrical grid/distributed generation
electricity markets	L4_energy_0_40	['0 --> market/electricity/power/electricity market/propose/price/base/index/profit/problem']	electric power distribution/electrical grid/distributed generation
electric motor drives	L4_energy_0_26	['0 --> switch/torque/srm/propose/control/drive/motor/switch reluctance/reluctance/fault']	electric power distribution/electrical grid/distributed generation
high voltage engineering	L4_energy_0_41	['0 --> pd/discharge/cable/partial discharge/partial/voltage/signal/defect/propose/base']	electric power distribution/electrical grid/distributed generation
non-intrusive load monitoring (nilm)	L4_energy_0_51	['0 --> appliance/load/network/nilm/neural/neural network/deep/propose/non/non intrusive']	electric power distribution/electrical grid/distributed generation
distributed energy systems	L4_energy_0_11	['0 --> control/distribute/dc/microgrid/voltage/propose/communication/droop/sharing/power']	electric power distribution/electrical grid/distributed generation
power system engineering	L4_energy_0_52	['0 --> power/flow/voltage/control/upfc/power flow/converter/transformer/current/phase']	electric power distribution/electrical grid/distributed generation
predictive control of power grids	L4_energy_0_29	['0 --> control/power/voltage/propose/grid/converter/base/predictive/current/predictive control']	electric power distribution/electrical grid/distributed generation
energy detection and estimation	L4_energy_0_31	['0 --> attack/datum/state/estimation/measurement/detection/false/propose/injection/false datum']	electric power distribution/electrical grid/distributed generation
distributed generation and grid integration	L4_energy_0_8	['0 --> fault/current/fault current/fault current limiter/current limiter/limiter/base/dfig/grid/ride']	electric power distribution/electrical grid/distributed generation
power conversion	L4_energy_0_112	['0 --> voltage/control/power/propose/current/base/converter/dc/level/phase']	electric power distribution/electrical grid/distributed generation
electric motor technology	L4_energy_0_57	['0 --> fault/motor/induction/induction motor/propose/machine/current/rotor/base/detection']	electric power distribution/electrical grid/distributed generation
power system protection	L4_energy_0_35	['0 --> current/fault/protection/transformer/propose/inrush/base/differential/relay/algorithm']	electric power distribution/electrical grid/distributed generation
photovoltaic power distribution network	L4_energy_0_14	['0 --> pv/voltage/distribution/network/distribution network/power/penetration/photovoltaic/system/propose']	electric power distribution/electrical grid/distributed generation
modular multilevel converter (mmc) technology	L4_energy_0_18	['0 --> mmc/converter/control/modular/multilevel/voltage/modular multilevel/multilevel converter/modular multilevel converter/dc']	electric power distribution/electrical grid/distributed generation
electric vehicle (ev) energy grid	L4_energy_0_6	['0 --> charge/power/vehicle/electric/electric vehicle/propose/energy/grid/ev/base']	electric power distribution/electrical grid/distributed generation
power system optimization	L4_energy_0_24	['0 --> capacitor/distribution/optimal/power/loss/algorithm/system/placement/technique/bus']	electric power distribution/electrical grid/distributed generation
smart energy management	L4_energy_0_1	['0 --> energy/home/appliance/smart/management/energy management/demand/algorithm/scheduling/propose']	electric power distribution/electrical grid/distributed generation
renewable energy grid systems	L4_energy_0_10	['0 --> power/control/propose/energy/base/grid/microgrid/pv/wind/voltage']	electric power distribution/electrical grid/distributed generation
smart grid energy distribution	L4_energy_0_17	['0 --> power/propose/electricity/detection/base/grid/smart/energy/network/distribution']	electric power distribution/electrical grid/distributed generation
virtual power plant technology	L4_energy_0_13	['0 --> power/energy/vpp/propose/plant/base/power plant/virtual/virtual power plant/virtual power']	electric power distribution/electrical grid/distributed generation
power quality disturbance analysis	L4_energy_0_32	['0 --> power/disturbance/quality/power quality/signal/classification/feature/base/quality disturbance/power quality disturbance']	electric power distribution/electrical grid/distributed generation
electric power transmission	L4_energy_0_121	['0 --> pipeline/line/voltage/induce/power/current/transmission/power line/induce voltage/bury']	electric power distribution/electrical grid/distributed generation
crude oil markets	L4_energy_3_44	['0 --> oil/price/oil price/energy/market/stock/effect/clean/crude oil/crude']	biomass/biofuels/bioenergy
biofuel production	L4_energy_10_57/L4_energy_10_88/L4_energy_10_106/L4_energy_3_2/L4_energy_10_46	['0 --> furfural/oil/production/reaction/acid/yield/catalyst/hmf/fuel/furfural production', '1 --> biodiesel/production/biodiesel production/wet/transesterification/microalgae/lipid/extraction/synthesis/production biodiesel', '2 --> catalyst/pyrolysis/oil/bio/bio oil/yield/catalytic/vapor/biomass/high', '3 --> catalyst/biodiesel/oil/reaction/production/biodiesel production/acid/transesterificatio…	biomass/biofuels/bioenergy
bioenergy crops	L4_energy_10_125	['0 --> biomass/miscanthus/yield/crop/grass/year/energy/mg/ha/high']	biomass/biofuels/bioenergy
biomass gasification	L4_energy_10_14/L4_energy_10_10/L4_energy_10_74	['0 --> bed/oxygen/fluidize/fluidize bed/biomass/fuel/combustion/material/gasification/carrier', '1 --> gasification/loop/bed/co2/chemical/process/fuel/gas/char/biomass', '2 --> gasification/biomass/reactivity/char/coal/biomass char/influence/effect/co2 gasification/co2']	biomass/biofuels/bioenergy
thermodynamics	L4_energy_3_5	['0 --> cycle/co2/heat/supercritical/power/transfer/heat transfer/temperature/brayton/design']	biomass/biofuels/bioenergy
coal pyrolysis	L4_energy_10_56	['0 --> coal/pyrolysis/tar/high/coke/aromatic/yield/result/increase/carbon']	biomass/biofuels/bioenergy
coal geology	L4_energy_10_39	['0 --> coal/lignite/structure/group/pore/low/surface/hydrothermal/property/functional']	biomass/biofuels/bioenergy
solar photovoltaics	L4_energy_3_6/L4_energy_3_52	['0 --> pv/solar/photovoltaic/energy/system/rooftop/power/economic/electricity/result', '1 --> pv/photovoltaic/solar/module/waste/cell/silicon/panel/recycling/life']	biomass/biofuels/bioenergy
coal energy	L4_energy_10_65	['0 --> coal/sulfur/acid/high/lignite/ash/carbon/solvent/wt/chemical']	biomass/biofuels/bioenergy
biomass torrefaction	L4_energy_3_7	['0 --> torrefaction/biomass/torrefy/energy/temperature/property/process/high/time/fuel']	biomass/biofuels/bioenergy
bioenergy pyrolysis	L4_energy_10_24	['0 --> pyrolysis/biomass/yield/lignin/high/reaction/energy/bio/oil/char']	biomass/biofuels/bioenergy
piezoelectric energy harvesting	L4_energy_3_22	['0 --> energy/harvester/power/piezoelectric/frequency/energy harvester/harvesting/output/energy harvesting/propose']	biomass/biofuels/bioenergy
bioenergy/biomass energy	L4_energy_10_17/L4_energy_10_47/L4_energy_10_3	['0 --> hydrothermal/hydrothermal liquefaction/liquefaction/biomass/bio/biocrude/yield/oil/htl/waste', '1 --> pyrolysis/biomass/fuel/waste/fraction/char/temperature/gasification/liquid/energy', '2 --> pyrolysis/biomass/oil/temperature/bio/lignin/high/yield/bio oil/catalyst']	biomass/biofuels/bioenergy
tidal energy	L4_energy_3_3	['0 --> tidal/turbine/energy/current/flow/tidal turbine/power/tidal current/velocity/wave']	biomass/biofuels/bioenergy
renewable biogas power production	L4_energy_3_16	['0 --> energy/production/biogas/gas/power/plant/process/high/renewable/result']	biomass/biofuels/bioenergy
wind turbine fault detection and diagnosis	L4_energy_3_14	['0 --> fault/turbine/wind turbine/wind/detection/diagnosis/fault detection/base/datum/condition']	biomass/biofuels/bioenergy
renewable energy technologies	L4_energy_10_18	['0 --> hydrochar/hydrothermal/carbonization/hydrothermal carbonization/htc/biomass/temperature/effect/carbon/high']	biomass/biofuels/bioenergy
photovoltaic power plant performance	L4_energy_3_9	['0 --> energy/solar/pv/plant/performance/photovoltaic/power/grid/electricity/power plant']	biomass/biofuels/bioenergy
wave energy	L4_energy_3_17	['0 --> owc/chamber/wave/water/column/water column/device/oscillate water/oscillate water column/oscillate']	biomass/biofuels/bioenergy
solar thermal energy	L4_energy_3_26/L4_energy_3_0	['0 --> solar/chimney/solar chimney/power/energy/performance/air/plant/thermal/collector', '1 --> nanofluid/solar/collector/nanoparticle/thermal/water/efficiency/heat/fluid/base']	biomass/biofuels/bioenergy
hydrogen energy storage	L4_energy_3_25	['0 --> storage/energy/thermal/heat/energy storage/power/hydrogen/pump/electricity/efficiency']	biomass/biofuels/bioenergy
solar photovoltaics (pv)	L4_energy_3_11	['0 --> pv/solar/photovoltaic/bipv/energy/building/module/performance/integrate/window']	biomass/biofuels/bioenergy
heat pump energy systems	L4_energy_3_13	['0 --> heat/pump/heat pump/energy/heating/solar/performance/source/air/water']	biomass/biofuels/bioenergy
carbon capture and storage (ccs)	L4_energy_3_20	['0 --> co2/storage/shale/gas/oil/injection/carbon/co2 storage/reservoir/ccs']	biomass/biofuels/bioenergy
biomass pretreatment	L4_energy_10_9	['0 --> lignin/high/pretreatment/cellulose/obtain/biomass/solvent/yield/steam']	biomass/biofuels/bioenergy
pyrolysis of plastic waste	L4_energy_10_68	['0 --> plastic/pyrolysis/waste/oil/product/high/fuel/pp/time/plastic waste']	biomass/biofuels/bioenergy
bioethanol production	L4_energy_10_126	['0 --> production/bioethanol/ethanol/sugar/pretreatment/biomass/hydrolysis/fermentation/process/bioethanol production']	biomass/biofuels/bioenergy
renewable energy/solar energy	L4_energy_3_35	['0 --> greenhouse/solar/energy/temperature/pv/thermal/heat/photovoltaic/heating/control']	biomass/biofuels/bioenergy
solar energy	L4_energy_3_21/L4_energy_3_10	['0 --> dry/dryer/solar/solar dryer/air/energy/moisture/efficiency/exergy/solar dry', '1 --> solar/photovoltaic/pv/hybrid/thermoelectric/energy/performance/efficiency/power/cell']	biomass/biofuels/bioenergy
coal gasification	L4_energy_10_53/L4_energy_3_53	['0 --> coal/gasification/char/coal char/gas/reduction/effect/temperature/rate/high', '1 --> coal/gasification/process/gas/reaction/high/kinetic/coal gasification/synthesis/result']	biomass/biofuels/bioenergy
coal-fired power generation	L4_energy_3_28	['0 --> combustion/coal/boiler/temperature/air/nox/emission/fire/gas/fuel']	biomass/biofuels/bioenergy
low temperature oxidation of coal	L4_energy_10_21	['0 --> coal/temperature/radical/oxidation/combustion/low/adsorb/reaction/temperature oxidation/low temperature oxidation']	biomass/biofuels/bioenergy
membrane fuel cell technology	L4_energy_3_8	['0 --> cell/fuel/fuel cell/flow/membrane/performance/pemfc/water/membrane fuel/membrane fuel cell']	biomass/biofuels/bioenergy
pretreatment and conversion of lignocellulosic bi	L4_energy_10_58	['0 --> lignin/phenolic/high/antioxidant/fiber/obtain/nanoparticle/yield/pretreatment/result']	biomass/biofuels/bioenergy
pyrolysis	L4_energy_10_34	['0 --> pyrolysis/microwave/oil/waste/biomass/process/carbon/combustion/temperature/sludge']	biomass/biofuels/bioenergy
biodiesel production technology	L4_energy_10_51	['0 --> catalyst/biodiesel/production/biodiesel production/heterogeneous/membrane/heterogeneous catalyst/reactor/membrane reactor/cao']	biomass/biofuels/bioenergy
mercury emission control	L4_energy_10_5	['0 --> mercury/removal/hg0/gas/coal/flue gas/flue/mercury removal/sorbent/adsorption']	biomass/biofuels/bioenergy
natural gas production	L4_energy_3_15	['0 --> hydrate/gas/co2/production/formation/pressure/water/reservoir/methane']	biomass/biofuels/bioenergy
fluid dynamics	L4_energy_3_54	['0 --> valve/flow/pressure/control/design/stage/fluid/characteristic/result/dynamic']	biomass/biofuels/bioenergy
energy efficiency and dehumidification	L4_energy_3_19	['0 --> liquid/desiccant/liquid desiccant/dehumidification/solution/performance/air/membrane/dehumidifi/regeneration']	biomass/biofuels/bioenergy
thermal energy conversion	L4_energy_10_30	['0 --> plasma/toluene/tar/conversion/discharge/selectivity/increase/power/reform/thermal']	biomass/biofuels/bioenergy
micro combustion	L4_energy_3_31	['0 --> flame/combustor/micro/combustion/ratio/micro combustor/increase/wall/air/velocity']	biomass/biofuels/bioenergy
coal energy technology	L4_energy_10_40	['0 --> ash/combustion/waste/fuel/sludge/surface/coal/pyrolysis/process/smoulder']	biomass/biofuels/bioenergy
polymer electrolyte energy storage	L4_energy_1_60	['0 --> polymer/conductivity/ionic/electrolyte/ion/polymer electrolyte/ionic conductivity/base/peo/property']	fuel cells
fuel cell technology	L4_energy_1_52/L4_energy_1_113/L4_energy_1_104/L4_energy_1_153/L4_energy_1_1/L4_energy_1_53	['0 --> graphene/methanol/nanoparticle/oxidation/support/pt/methanol oxidation/reaction/graphene oxide/oxygen reduction', '1 --> iro2/iridium/oxygen/oxygen evolution/evolution/ir/oxide/irox/ti/oxidation', '2 --> urea/oxidation/ni/catalyst/nickel/high/electrochemical/urea oxidation/carbon/fuel', '3 --> pt/reaction/electrode/reduction/111/oxygen/pt 111/effect/surface/oxygen reduction', '4 --> carbo…	fuel cells
lithium-ion battery technology	L4_energy_1_202/L4_energy_1_95/L4_energy_1_89	['0 --> battery/lithium/ion/lithium ion/ion battery/lithium ion battery/anode/binder/electrode/performance', '1 --> ion/battery/lithium/ion battery/anode/lithium ion/lithium ion battery/performance/material/anode material', '2 --> ion/battery/ion battery/lithium ion/lithium/lithium ion battery/cathode/lini0/material/spend']	fuel cells
corrosion inhibition	L4_energy_1_4	['0 --> extract/corrosion/inhibitor/steel/inhibition/surface/adsorption/corrosion inhibitor/mild/mild steel']	fuel cells
hydrogen production and gasification	L4_energy_1_102	['0 --> production/hydrogen/hydrogen production/cycle/gasification/gas/reform/integrate/base/assessment']	fuel cells
corrosion protection and control	L4_energy_1_35	['0 --> corrosion/surface/steel/alloy/zn/zinc/coating/electrochemical/solution/effect']	fuel cells
hydrogen embrittlement of high strength steel	L4_energy_1_282	['0 --> hydrogen/steel/high/permeation/effect/strength/hydrogen permeation/high strength/diffusion/embrittlement']	fuel cells
vanadium redox flow battery	L4_energy_1_47	['0 --> flow/vanadium/battery/flow battery/redox/redox flow/redox flow battery/vanadium redox/vanadium redox flow/electrolyte']	fuel cells
catalytic hydrogen energy storage	L4_energy_1_17	['0 --> hydrogen/catalyst/storage/energy/high/pd/alloy/dehydrogenation/base/catalytic']	fuel cells
structural engineering	L4_energy_1_2	['0 --> concrete/corrosion/steel/rebar/chloride/solution/reinforce/pore/pore solution/concrete pore']	fuel cells
electrochemical energy storage	L4_energy_1_126/L4_energy_1_46	['0 --> electrochemical/electrode/pbo2/ti/hydrogen/tio2/ni/material/high/evolution', '1 --> noise/electrochemical/electrochemical noise/battery/spectral/chebyshev/li/discharge/value/charge']	fuel cells
electroplating	L4_energy_1_178/L4_energy_1_96	['0 --> alloy/ni/current/corrosion/coating/electrodeposition/fe/surface/film/citrate', '1 --> coating/alloy/nickel/zn/electrodeposition/corrosion/zinc/ni/property/deposit']	fuel cells
catalytic hydrogenation	L4_energy_1_32	['0 --> catalyst/reaction/hydrogenation/high/cu/pt/ru/ni/catalytic/surface']	fuel cells
corrosion engineering	L4_energy_1_33/L4_energy_1_3/L4_energy_1_43	['0 --> corrosion/ti 6al/6al/ti/alloy/4v/ti 6al 4v/6al 4v/electrochemical/4v alloy', '1 --> corrosion/steel/fe/iron/surface/layer/alloy/solution/ii/influence', '2 --> corrosion/steel/rust/effect/electrochemical/layer/result/alloy/solution/iron']	fuel cells
microbiologically influenced corrosion (mic) of steel	L4_energy_1_6	['0 --> corrosion/steel/biofilm/bacteria/srb/influence/mic/reduce/influence corrosion/microbiologically']	fuel cells
materials science and engineering	L4_energy_1_154/L4_energy_1_16/L4_energy_1_19	['0 --> polymer/process/iron/surface/relaxation/metal/corrosion/effect/temperature/formation', '1 --> alloy/mg/corrosion/degradation/magnesium/rate/implant/mechanical/mg alloy/property', '2 --> corrosion/alloy/crack/pit/cu/stress/effect/mg/result/phase']	fuel cells
catalytic oxidation	L4_energy_1_111	['0 --> cu/catalyst/catalytic/oxygen/reaction/nh3/site/surface/scr/oxidation']	fuel cells
solar energy production	L4_energy_1_25	['0 --> solar/production/reactor/oxygen/co2/fuel/methane/chemical/reduction/temperature']	fuel cells
energy storage technology	L4_energy_1_29	['0 --> graphene/supercapacitor/oxide/graphene oxide/performance/electrode/high/composite/reduce graphene/reduce graphene oxide']	fuel cells
catalytic conversion of methane to methanol	L4_energy_1_28	['0 --> methanol/zeolite/catalyst/site/methane/reaction/high/conversion/catalytic/active']	fuel cells
lithium ion battery thermal management	L4_energy_1_82	['0 --> thermal/battery/ion/temperature/ion battery/lithium/lithium ion/thermal management/management/cool']	fuel cells
corrosion protection and prevention	L4_energy_1_38	['0 --> corrosion/alloy/oxide/film/oxidation/ni/surface/high/cr/oxide film']	fuel cells
dye-sensitized solar cells	L4_energy_1_133/L4_energy_1_8	['0 --> cell/solar/solar cell/dye/sensitize/sensitize solar/sensitize solar cell/dye sensitize/dye sensitize solar/electrode', '1 --> tio2/photoanode/dye/solar/sensitize/sensitize solar cell/solar cell/cell/sensitize solar/dye sensitize solar']	fuel cells
metallurgy	L4_energy_1_10	['0 --> alloy/corrosion/cr/oxidation/salt/steel/molten/ni/temperature/high']	fuel cells
anti-corrosion coatings for composite materials	L4_energy_1_11	['0 --> graphene/coating/corrosion/graphene oxide/oxide/epoxy/composite/resistance/protection/anti']	fuel cells
ionic conductivity	L4_energy_1_74	['0 --> conductivity/electrolyte/solid/solid electrolyte/po4/grain/ion/high/ionic/dope']	fuel cells
lithium ion battery technology	L4_energy_1_57	['0 --> lithium/li4ti5o12/ion/anode/battery/ion battery/lithium ion/lithium ion battery/anode material/material']	fuel cells
photoelectrochemical energy	L4_energy_1_71	['0 --> protection/tio2/steel/photocathodic/photocathodic protection/film/performance/cathodic/cathodic protection/photoelectrochemical']	fuel cells
proton exchange membrane fuel cells	L4_energy_1_64	['0 --> exchange membrane fuel/proton exchange membrane/proton exchange/proton/exchange membrane/membrane fuel cell/membrane fuel/exchange/membrane/cell']	fuel cells
catalytic energy conversion	L4_energy_1_272	['0 --> catalyst/ni/reaction/catalytic/activity/surface/co2/high/support/metal']	fuel cells
energy materials and coatings	L4_energy_1_14	['0 --> carbon/sic/composite/ablation/carbon carbon/carbon carbon composite/carbon composite/zrc/resistance/coating']	fuel cells
electrochemistry	L4_energy_1_100	['0 --> capacitor/electrochemical/electrolyte/electrode/voltage/carbon/ion/energy/high/base']	fuel cells
monte carlo transport probability	L4_energy_8_112	['0 --> calculation/carlo/monte/monte carlo/transport/probability/random/group/particle/diffusion']	climate change policy/ethanol fuel
nuclear power engineering	L4_energy_8_20/L4_energy_8_128	['0 --> reactor/heat/design/passive/core/fuel/safety/accident/nuclear/power', '1 --> reactor/transient/power/space/thermionic/nuclear/space nuclear/fuel/nuclear power/follow']	climate change policy/ethanol fuel
nuclear energy	L4_energy_8_49/L4_energy_8_90/L4_energy_8_80/L4_energy_8_401/L4_energy_8_52/L4_energy_8_33/L4_energy_8_101/L4_energy_8_39/L4_energy_8_324/L4_energy_8_126/L4_energy_8_346/L4_energy_8_183/L4_energy_8_24/L4_energy_8_135/L4_energy_8_9/L4_energy_8_81/L4_energy_8_41/L4_energy_8_144/L4_energy_8_119/L4_energy_8_124/L4_energy_8_239/L4_energy_8_16/L4_energy_8_1	['0 --> magnetite/water/deposition/deposit/reactor/tube/effect/crud/surface/particle', '1 --> water/reactor/water reactor/boil/boil water/boil water reactor/primary/radiolysis/hydrogen/steel', '2 --> accident/fukushima/core/rpv/unit/reactor/pressure/melcor/fukushima daiichi/water', '3 --> particle/graphite/aerosol/reactor/wall/graphite particle/deposition/adhesion/temperature/force', '4 --> react…	climate change policy/ethanol fuel
nuclear power	L4_energy_8_47	['0 --> dose/accident/nuclear/radionuclide/assessment/site/power/result/hypothetical/thyroid']	climate change policy/ethanol fuel
nuclear power plant design	L4_energy_8_26/L4_energy_8_146	['0 --> control/reactor/power/controller/nuclear/base/design/plant/load/core', '1 --> seismic/nuclear/structure/response/design/power/earthquake/plant/containment/nuclear power']	climate change policy/ethanol fuel
nuclear reactor engineering	L4_energy_8_175/L4_energy_8_23	['0 --> reactor/kinetic/neutron/nuclear/point/reactivity/equation/power/point kinetic/dynamic', '1 --> neutron/transport/calculation/problem/reactor/result/equation/neutron transport/nuclear/base']	climate change policy/ethanol fuel
nuclear reactor design	L4_energy_8_2	['0 --> reactor/heat/pebble/flow/salt/temperature/bed/design/thermal/cool']	climate change policy/ethanol fuel
neutron spectroscopy	L4_energy_8_299	['0 --> neutron/time/pulse/dependent/pulse neutron/time dependent/dependent neutron/spectra/theory/neutron thermalization']	climate change policy/ethanol fuel
nuclear physics	L4_energy_8_120/L4_energy_8_11/L4_energy_8_32/L4_energy_8_129/L4_energy_8_29	['0 --> cross section/section/cross/neutron/resonance/measurement/fission/capture/ev/kev', '1 --> shield/gamma/radiation/ray/material/neutron/concrete/gamma ray/attenuation/property', '2 --> neutron/spectrum/reactor/cross/cross section/section/reaction/measurement/datum/energy', '3 --> capture/neutron/capture cross/interaction/neutron capture/capture cross section/mev neutron/gamma/cross/resonanc…	climate change policy/ethanol fuel
nuclear fuel technology	L4_energy_8_173	['0 --> fuel/particle/sic/coat/fuel particle/coat particle/triso/silicon/carbide/stress']	climate change policy/ethanol fuel
nuclear reactor safety analysis	L4_energy_8_50	['0 --> reactor/monte/monte carlo/carlo/neutron/nuclear/calculation/code/sensitivity/uncertainty']	climate change policy/ethanol fuel
nuclear energy engineering	L4_energy_8_93	['0 --> radionuclide/transport/medium/radionuclide transport/heterogeneous/sensitivity/migration/dimensional/transport layer fractured/multicomponent']	climate change policy/ethanol fuel
nuclear reactor simulation	L4_energy_8_122	['0 --> reactor/code/couple/thermal/heat/core/simulation/temperature/calculation/monte']	climate change policy/ethanol fuel
nuclear power plant safety	L4_energy_8_67	['0 --> accident/core/reactor/power/fuel/plant/heat/nuclear/code/safety']	climate change policy/ethanol fuel
nuclear fusion energy	L4_energy_8_310	['0 --> reactor/fusion/fuel/fusion reactor/tokamak/design/tritium/blanket/oxide/radioactivity']	climate change policy/ethanol fuel
fluidelastic energy	L4_energy_8_87	['0 --> tube/instability/array/flow/tube array/fluidelastic instability/fluidelastic/phase/bundle/velocity']	climate change policy/ethanol fuel
nuclear power risk assessment	L4_energy_8_170	['0 --> nuclear/risk/power/safety/reactor/probabilistic/plant/base/assessment/event']	climate change policy/ethanol fuel
nuclear data assimilation	L4_energy_8_15	['0 --> datum/nuclear datum/nuclear/integral/adjustment/experiment/parameter/uncertainty/assimilation/datum adjustment']	climate change policy/ethanol fuel
nuclear fast reactor design	L4_energy_8_125	['0 --> reactor/core/fast/sodium/design/fast reactor/nuclear/cool/fuel/sodium cool']	climate change policy/ethanol fuel
neutron diffusion and transport	L4_energy_8_46	['0 --> equation/nodal/neutron/diffusion/diffusion equation/transport/solution/neutron diffusion/time/problem']	climate change policy/ethanol fuel
nuclear power plant safety and reliability	L4_energy_8_141	['0 --> human/nuclear/safety/reliability/plant/system/power/software/hra/nuclear power']	climate change policy/ethanol fuel
film condensation heat transfer	L4_energy_7_25	['0 --> tube/transfer/condensation/heat transfer/heat/condenser/flow/coefficient/film/transfer coefficient']	heat transfer/heat exchangers
thermal energy transfer	L4_energy_7_16/L4_energy_7_176/L4_energy_7_110/L4_energy_7_5/L4_energy_7_0	['0 --> nanofluid/heat/number/flow/transfer/thermal/heat transfer/porous/hybrid/parameter', '1 --> heat/thermal/foam/transfer/heat transfer/fin/temperature/jet/cool/sink', '2 --> particle/heat/transfer/heat transfer/thermal/numerical/effect/result/conductivity/raceway', '3 --> heat/transfer/convection/heat transfer/flow/fin/channel/wall/natural/thermal', '4 --> heat/thermal/transfer/heat transfer…	heat transfer/heat exchangers
impingement heat transfer	L4_energy_7_32/L4_energy_7_29	['0 --> jet/heat/heat transfer/transfer/plate/flow/number/result/nozzle/impingement', '1 --> heat/jet/heat transfer/transfer/number/flow/impingement/surface/impinge/cool']	heat transfer/heat exchangers
thermal energy management	L4_energy_7_28/L4_energy_7_35	['0 --> bed/heat/adsorption/chiller/transfer/performance/adsorption chiller/heat transfer/cool/pressure', '1 --> heat/fin/thermal/sink/heat sink/pcm/performance/transfer/number/heat exchanger']	heat transfer/heat exchangers
nanofluid heat transfer	L4_energy_7_3/L4_energy_7_78/L4_energy_7_60/L4_energy_7_43	['0 --> heat/nanofluid/transfer/heat transfer/thermal/flow/nanoparticle/water/increase/number', '1 --> heat/nanofluid/number/transfer/heat transfer/flow/nanoparticle/porous/fluid/convection', '2 --> nanofluid/heat/heat transfer/transfer/boil/pool/concentration/nanoparticle/pool boil/water', '3 --> heat/nanofluid/transfer/heat transfer/flow/nanoparticle/number/convection/temperature/water']	heat transfer/heat exchangers
rotordynamics	L4_energy_7_56	['0 --> seal/pressure/flow/leakage/labyrinth/coefficient/rotor/rotordynamic/labyrinth seal/dynamic']	heat transfer/heat exchangers
fluidized bed combustion	L4_energy_7_17	['0 --> particle/bed/mixture/biomass/feed/binary/powder/fluidize/feeding/fluidize bed']	heat transfer/heat exchangers
hvac (heating, ventilation, and air conditioning)	L4_energy_7_62	['0 --> fault/refrigerant/diagnosis/datum/detection/base/system/charge/variable/fault detection']	heat transfer/heat exchangers
powder flow technology	L4_energy_7_102	['0 --> powder/flow/particle/spread/property/shear/size/process/layer/flowability']	heat transfer/heat exchangers
refrigeration engineering	L4_energy_7_14	['0 --> ejector/performance/flow/refrigeration/cycle/pressure/temperature/ratio/result/condition']	heat transfer/heat exchangers
coil heat exchangers	L4_energy_7_37	['0 --> heat/tube/transfer/exchanger/heat exchanger/heat transfer/flow/coil/number/performance']	heat transfer/heat exchangers
magnetocaloric refrigeration	L4_energy_7_36	['0 --> magnetic/regenerator/magnetocaloric/performance/temperature/heat/material/active/refrigeration/cool']	heat transfer/heat exchangers
thermal management	L4_energy_7_27	['0 --> heat/performance/microchannel/flow/sink/heat sink/thermal/channel/transfer/heat transfer']	heat transfer/heat exchangers
refrigeration and air conditioning	L4_energy_7_100	['0 --> air/evaporator/control/refrigeration/flow/temperature/expansion/cool/conditioning/energy']	heat transfer/heat exchangers
ice slurry flow energy	L4_energy_7_76	['0 --> ice/slurry/ice slurry/flow/pipe/slurry flow/fraction/ice slurry flow/heat/particle']	heat transfer/heat exchangers
spray cooling heat transfer	L4_energy_7_63	['0 --> heat/spray/cool/spray cool/droplet/transfer/heat transfer/surface/temperature/water']	heat transfer/heat exchangers
granular flow simulation	L4_energy_7_6	['0 --> particle/flow/dem/simulation/result/parameter/material/element/granular/segregation']	heat transfer/heat exchangers
natural convection heat transfer	L4_energy_7_44	['0 --> heat/transfer/heat transfer/cylinder/convection/fin/natural/number/natural convection/ra']	heat transfer/heat exchangers
thermal energy storage	L4_energy_7_4	['0 --> cool/tower/cool tower/wet/natural/thermal/water/wet cool/performance/wet cool tower']	heat transfer/heat exchangers
heat transfer engineering	L4_energy_7_12	['0 --> heat/transfer/heat transfer/tube/flow/performance/heat exchanger/exchanger/fin/number']	heat transfer/heat exchangers
energy flow structures and performance	L4_energy_7_59	['0 --> vortex/separation/energy/energy separation/tube/flow/vortex tube/structure/performance/inlet']	heat transfer/heat exchangers
heat pump technology	L4_energy_7_97/L4_energy_7_24	['0 --> heat pump/pump/heat/air/defrosting/defrost/source/frost/source heat/source heat pump', '1 --> heat/refrigerant/performance/temperature/compressor/high/pump/heat pump/low/result']	heat transfer/heat exchangers
fluidized bed energy technology	L4_energy_7_9	['0 --> bed/fluidize/fluidization/fluidize bed/particle/solid/gas/bubble/velocity/pressure']	heat transfer/heat exchangers
hydropower energy	L4_energy_11_38	['0 --> hydropower/energy/small/plant/impact/hydro/power/dam/river/social']	energy policy/renewable energy commercialization/renewable energy
environmental energy assessment	L4_energy_11_35	['0 --> energy/building/life/environmental/emission/cycle/life cycle/assessment/carbon/result']	energy policy/renewable energy commercialization/renewable energy
renewable energy policy	L4_energy_11_43	['0 --> energy/emission/production/carbon/policy/renewable/base/use/electricity/technology']	energy policy/renewable energy commercialization/renewable energy
energy efficiency and emissions reduction	L4_energy_11_23	['0 --> convergence/energy/consumption/emission/energy consumption/capita/country/co2/co2 emission/sector']	energy policy/renewable energy commercialization/renewable energy
renewable energy development and sustainability	L4_energy_11_32	['0 --> energy/sustainability/renewable/policy/assessment/power/environmental/result/development/sustainable']	energy policy/renewable energy commercialization/renewable energy
natural gas market	L4_energy_11_25	['0 --> gas/natural gas/natural/energy/market/supply/eu/policy/security']	energy policy/renewable energy commercialization/renewable energy
electricity market forecasting	L4_energy_11_19	['0 --> price/market/electricity/intraday/day/ahead/day ahead/forecast/electricity price/energy']	energy policy/renewable energy commercialization/renewable energy
carbon emission reduction	L4_energy_11_17	['0 --> emission/carbon/trading/et/emission trading/carbon emission/effect/policy/reduction/pilot']	energy policy/renewable energy commercialization/renewable energy
municipal solid waste management	L4_energy_11_11	['0 --> waste/management/solid waste/solid/energy/municipal/waste management/municipal solid waste/municipal solid/msw']	energy policy/renewable energy commercialization/renewable energy
renewable energy development	L4_energy_11_10/L4_energy_11_16	['0 --> energy/renewable/renewable energy/consumption/growth/country/economic/development/energy consumption/economic growth', '1 --> energy/green/policy/environmental/carbon/emission/economic/logistic/renewable/development']	energy policy/renewable energy commercialization/renewable energy
rural energy development	L4_energy_11_1	['0 --> energy/household/poverty/policy/electricity/fuel/energy poverty/use/rural/development']	energy policy/renewable energy commercialization/renewable energy
energy efficiency and conservation	L4_energy_11_33	['0 --> rebound/effect/rebound effect/energy/efficiency/energy efficiency/energy rebound/household/energy rebound effect/consumption']	energy policy/renewable energy commercialization/renewable energy
energy resource management	L4_energy_11_8	['0 --> energy/material/mining/resource/supply/production/environmental/metal/mineral/demand']	energy policy/renewable energy commercialization/renewable energy
bioenergy supply chain management	L4_energy_11_47	['0 --> supply/chain/supply chain/energy/biomass/production/policy/environmental/biodiesel/biofuel']	energy policy/renewable energy commercialization/renewable energy
bioenergy sustainability	L4_energy_11_37	['0 --> bioenergy/biomass/sustainability/energy/policy/sustainable/development/use/change/country']	energy policy/renewable energy commercialization/renewable energy
solar photovoltaic energy	L4_energy_11_7	['0 --> solar/pv/photovoltaic/energy/power/government/technology/system/policy/industry']	energy policy/renewable energy commercialization/renewable energy
energy conservation	L4_energy_11_12	['0 --> behavior/energy/environmental/effect/save/conservation/norm/intention/energy conservation/energy save']	energy policy/renewable energy commercialization/renewable energy
carbon emissions reduction in the transportation sector	L4_energy_11_9	['0 --> emission/transport/carbon/co2/sector/energy/policy/co2 emission/transportation/reduction']	energy policy/renewable energy commercialization/renewable energy
solar photovoltaic energy adoption	L4_energy_11_0	['0 --> solar/pv/photovoltaic/energy/adoption/system/solar photovoltaic/policy/result/residential']	energy policy/renewable energy commercialization/renewable energy
smart urban energy planning	L4_energy_11_5	['0 --> city/energy/building/urban/heat/model/household/planning/scenario/smart']	energy policy/renewable energy commercialization/renewable energy
renewable energy policy and planning	L4_energy_11_27	['0 --> energy/local/policy/emission/climate/change/planning/renewable/electricity/base']	energy policy/renewable energy commercialization/renewable energy
electricity consumption and demand during the covid-19 pandemic and lock	L4_energy_11_15	['0 --> electricity/covid/covid 19/19/consumption/pandemic/demand/energy/lockdown/power']	energy policy/renewable energy commercialization/renewable energy
energy efficiency policy	L4_energy_11_6	['0 --> energy/building/efficiency/policy/energy efficiency/green/retrofit/result/performance/base']	energy policy/renewable energy commercialization/renewable energy
industrial environmental regulation and efficiency development	L4_energy_11_14	['0 --> environmental/green/regulation/environmental regulation/innovation/efficiency/development/industrial/effect/base']	energy policy/renewable energy commercialization/renewable energy
maritime transport and carbon emission reduction	L4_energy_11_46	['0 --> emission/shipping/carbon/ship/measure/international/reduction/maritime/reduce/transport']	energy policy/renewable energy commercialization/renewable energy
energy management	L4_energy_11_3	['0 --> energy/efficiency/energy efficiency/management/energy management/industry/building/saving/measure/barrier']	energy policy/renewable energy commercialization/renewable energy
industrial symbiosis energy	L4_energy_11_18	['0 --> industrial/symbiosis/industrial symbiosis/energy/urban/network/tool/economic/park/material']	energy policy/renewable energy commercialization/renewable energy
bioclimatic building design	L4_energy_6_89	['0 --> thermal/zone/building/cool/climate/bioclimatic/comfort/climatic/design/strategy']	concrete/building materials
thermal energy	L4_energy_6_71	['0 --> brick/material/waste/ash/fire/clay/thermal/property/raw material/raw']	concrete/building materials
sustainable building materials and energy efficiency	L4_energy_6_13	['0 --> building/life/cycle/life cycle/assessment/carbon/clt/lhc/concrete/lime']	concrete/building materials
concrete materials engineering	L4_energy_6_187	['0 --> concrete/aggregate/strength/property/waste/high/cement/glass/compressive/material']	concrete/building materials
radiant floor heating	L4_energy_6_5	['0 --> radiant/heating/heat/floor/temperature/cool/radiant floor/floor heating/aluminium/thickness']	concrete/building materials
building energy design	L4_energy_6_104	['0 --> thermal/building/comfort/vernacular/thermal comfort/energy/space/design/architecture/climate']	concrete/building materials
indoor air quality and thermal comfort	L4_energy_6_75	['0 --> air/indoor/house/concentration/thermal/comfort/result/thermal comfort/pollution/wind']	concrete/building materials
building thermal comfort	L4_energy_6_1	['0 --> thermal/comfort/thermal comfort/building/climate/temperature/indoor/adaptive/environment/region']	concrete/building materials
urban thermal comfort building energy	L4_energy_6_10	['0 --> thermal/urban/comfort/building/thermal comfort/temperature/outdoor/green/effect/energy']	concrete/building materials
building energy demand and emissions modeling	L4_energy_6_90	['0 --> energy/building/stock/model/urban/demand/building energy/energy demand/emission/consumption']	concrete/building materials
building energy performance design and renovation	L4_energy_6_68	['0 --> energy/building/renovation/design/performance/house/build/methodology/thermal/energy performance']	concrete/building materials
concrete resistance engineering	L4_energy_6_34	['0 --> high/concrete/cure/mortar/resistance/high volume/cure condition/volume/property/condition']	concrete/building materials
building energy performance simulation	L4_energy_6_6	['0 --> occupant/building/behavior/occupant behavior/energy/simulation/performance/design/model/behaviour']	concrete/building materials
construction materials engineering	L4_energy_6_56/L4_energy_6_19	['0 --> cement/hydration/property/effect/mortar/concrete/superplasticizer/material/mechanical/paste', '1 --> slag/ash/mortar/cement/fly ash/fly/activate/strength/base/alkali']	concrete/building materials
hygrothermal energy	L4_energy_6_2	['0 --> moisture/wall/material/plaster/building/humidity/paper/heat/result/hygrothermal']	concrete/building materials
building energy performance	L4_energy_6_98/L4_energy_6_42	['0 --> building/energy/thermal/climate/indoor/temperature/base/datum/result/performance', '1 --> building/wall/thermal/insulation/hygrothermal/performance/moisture/air/energy/result']	concrete/building materials
building energy management	L4_energy_6_8	['0 --> air/ventilation/thermal/energy/building/indoor/temperature/environment/comfort/distribution']	concrete/building materials
daylighting	L4_energy_6_87	['0 --> light/lighting/light shelf/shelf/propose/energy/daylighte/circadian/performance/window']	concrete/building materials
building envelope air tightness testing	L4_energy_6_7	['0 --> building/airtightness/air/infiltration/result/envelope/test/rate/leakage/measurement']	concrete/building materials
urban wind energy simulation	L4_energy_6_81	['0 --> wind/ventilation/building/cfd/flow/simulation/result/air/rate/urban']	concrete/building materials
building thermal comfort control	L4_energy_6_4	['0 --> thermal/comfort/occupant/thermal comfort/temperature/sensation/thermal sensation/control/base/building']	concrete/building materials
shale gas exploration	L4_energy_15_11	['0 --> shale/pore/basin/formation/fractal/formula/text/formula text/gas/dimension']	coal/environmental impact of the coal industry
shale gas reservoirs	L4_energy_15_14	['0 --> shale/pore/gas/reservoir/organic/type/formation/content/mineral/porosity']	coal/environmental impact of the coal industry
